# Supplementary material for: Effects of cattle on vector-borne disease risk to humans: A systematic review
Source: PLoS Negl Trop Dis. 2023 Dec 19;17(12):e0011152. doi: 10.1371/journal.pntd.0011152 (PMC10763968; doi:10.1371/journal.pntd.0011152)
Supplement: S1 Appendix — (XLSX) [file pntd.0011152.s002.xlsx]

## Sheet: Sheet2
Author	Year	Paper Title	Country	Study Type	Vector	Main Implication	Database Source
Parola et al	1999	Tick-borne rickettsiosis in Guadeloupe, the French West Indies: Isolation of Rickettsia africae from Amblyomma variegatum ticks and serosurvey in humans, cattle and goats.	Guadeloupe	Seroprevalence	Ticks	Harmful	Forward Search
Bern et al	2000	Factors associated with visceral leishmaniasis in Nepal: bed-net use is strongly protective.	Nepal	Cross-sectional	Sandfly	Beneficial	Google Scholar
Ghebreyesus et al	2000	Household risk factors for malaria among children in the Ethiopian highlands	Ethiopia	Observational study	Mosquito	Harmful	Forward Search
Bogh et al	2001	Effect of passive zooprophylaxis on malaria transmission in The Gambia	Gambia	Matched Case control study	Mosquito	Beneficial and Harmful	Forward Search
Fevre et al	2001	The origins of a new Trypanosoma brucei rhodesiense sleeping sickness outbreak in eastern Uganda	Uganda	Matched Case control study	Tsetse fly	Harmful	Forward Search
Killeen et al	2001	The availability of potential hosts as a determinant of feeding behaviours and malaria transmission by African Mosquito populations	Tanzania & Gambia	Modelling study	Mosquito	Harmful; Beneficial	Forward Search
Rowland et al	2001	Control of malaria in Pakistan by applying deltamethrin insecticide to cattle: a community-randomised trial	Pakistan	Randomized controlled trial	Mosquito	Beneficial	Forward Search
Bucheton et al	2002	The interplay between environmental and host factors during an outbreak of visceral leishmaniasis in eastern Sudan	Sudan	Longitudinal	Sandfly	Harmful	Google Scholar
Sahu et al	2002	Serologic survey of cattle in the northeastern and north central United States, Virginia, Alaska, and Hawaii for antibodies to Cache Valley and antigenically related viruses (Bunyamwera serogroup virus)	United States of America	Serological study	Mosquito	Harmful	Forward Search
Saul	2003	Zooprophylaxis or zoopotentiation: the outcome of introducing animals on vector transmission is highly dependent on the Mosquito mortality while searching	Papua New Guinea	Modelling study	Mosquito	Harmful; Beneficial	Forward Search
Habtewold et al	2004	Could insecticide-treated cattle reduce Afrotropical malaria transmission? Effects of deltamethrin-treated Zebu on Anopheles arabiensis behaviour and survival in Ethiopia	Ethiopia	Entomological & Experimental study	Mosquito	Harmful; Beneficial	Forward Search
Kawaguchi et al	2004	Combining zooprophylaxis and insecticide spraying: a malaria-control strategy limiting the development of insecticide resistance in vector mosquitoes	Japan	Modelling paper	Mosquito	Harmful; Beneficial	Google Scholar
Barnett et al	2005	Virgin soil: The spread of visceral Leishmaniasis into Uttar Pradesh, India	India	Cross-sectional	Sandfly	Harmful	Google Scholar
Barros et al	2005	Serological survey of Babesia bovis, Babesia bigemina, and Anaplasma marginale antibodies in cattle from the semi-arid region of the state of Bahia, Brazil, by enzyme-linked immunosorbent assays	Brazil	Serological study	Ticks	No association	Forward Search
Bern et al	2005	Risk Factors for Kala-Azar in Bangladesh	Bangladesh	Cross-sectional/Serological study	Sandfly	Beneficial	Google Scholar
Joshi et al	2005	Incidence of neutralizing antibodies to Chandipura virus in domestic animals from Karimnagar and Warangal Districts of Andhra Pradesh, India.	India	Serological study	Sandfly/Mosquito	Harmful	Forward Search
Palit et al	2005	Host preference of Phlebotomus argentipes and Phlebotomus papatasi in different biotopes of West Bengal, India	India	Host bloodmeal analysis study	Sandfly	Harmful; Beneficial	Forward Search
Okuthe and Buyu	2006	Prevalence and incidence of tick-borne diseases in smallholder farming systems in the western-Kenya highlands.	Kenya	Longitudinal and serosurveillance	Ticks	Harmful; Beneficial	Forward Search
Richter & Matuschka	2006	Modulatory effect of cattle on risk for lyme disease	Germany	Molecular/Serological analysis	Ticks	Beneficial	Forward Search
Kadyrov et al	2007	Reappearance of CCHF and other tick-borne arboviruses in the Syrdarya region of the Republic of Uzbekistan	Uzbekistan	Cross-sectional & Serological study	Ticks	Harmful	PubMed Central
Kanojia	2007	Ecological study on mosquito vectors of Japanese encephalitis virus in Bellary district, Karnataka	India	Ecological study	Mosquito	Harmful; Beneficial	Web of Science Core Collection
Kileen and Smith	2007	Exploring the contributions of bed nets, cattle, insecticides and excitorepellency to malaria control: a deterministic model of mosquito host-seeking behaviour and mortality	Tanzania	Modelling study	Mosquito	Harmful; Beneficial	Forward Search
Telmadarraiy et al	2007	Serology and immunological study on the infectivity of host animals and ticks (Ixodidae, Argasidae) to CCHF virus in Ardabil Province, Iran	Iran	Serological study	Ticks	Harmful	PubMed Central
Singh et al	2008	Breeding ecology of visceral leishmaniasis vector sandfly in Bihar state of India	India	Ecological study	Sandfly	Harmful	Forward Search
Torina et al	2008	Prevalence and Genotypes of Anaplasma Species and Habitat Suitability for ticks in a Mediterranean Ecosystem	Italy	Genetic and Habitat suitability study	Ticks	Harmful	Web of Science Core Collection
Yakubu and Singh	2008	Livestock: an alternative mosquito control measure.	Nigeria	Cross-sectional	Mosquito	Beneficial	CABI Global Health
Ionescu et al	2009	Investigation methods used for identifying the presence of Tick-borne Encephalitis Virus (TBEV) in vector arthropods.	Romania	Microbiological study	Ticks	Harmful	CABI Global Health
Lefevre et al	2009	Beyond Nature and Nurture: Phenotypic Plasticity in Blood-Feeding Behavior of Anopheles gambiae s.s. When Humans Are Not Readily Accessible	Burkina Faso	Entomological & bloodmeal analysis study	Mosquito	Beneficial	Forward Search
Noaman & Shayan	2009	Molecular detection of Anaplasma phagocytophilum in carrier cattle of Iran - first documented report.	Iran	Serological	Ticks	Harmful	CABI Global Health
Papa et al	2009	Ecology of the Crimean-Congo Hemorrhagic Fever Endemic Area in Albania	Albania	Case investigation/Phylogenetic study	Ticks	No association	Forward Search
Rutto et al	2009	Temporal and spatial epidemiology of sleeping sickness and use of geographical information system (GIS) in Kenya.	Kenya	Retrospective study	Tsetse fly	Harmful; Beneficial	CABI Global Health
Chinikar et al	2010	Geographical Distribution and Surveillance of Crimean-Congo Hemorrhagic Fever in Iran	Iran	Epidemiological study	Ticks	Harmful	Forward Search
Haapasalo et al	2010	Fatal Babesiosis in Man, Finland, 2004	Finland	Case report	Ticks	Harmful	PubMed Central
Hasle et al	2010	Detection of Babesia divergens in southern Norway by using an immunofluorescence antibody test in cow sera	Norway	Serological and Diagnostic study	Ticks	Harmful	Forward Search
Simarro et al	2010	The Atlas of human African trypanosomiasis: a contribution to global mapping of neglected tropical diseases	23 countries in Africa	Spatial Analysis & Disease surveillance	Tsetse fly	Harmful	Forward Search
Aktas et al	2011	Molecular detection and identification of Anaplasma and Ehrlichia species in cattle from Turkey	Turkey	Serological study & Molecular analysis	Ticks	Harmful	Forward Search
Magona & Walubengo	2011	Mass-treatment and insecticide-spraying of animal reservoirs for emergency control of Rhodesiense sleeping sickness in Uganda.	Uganda	Case study	Tsetse fly	Harmful; Beneficial	CABI Global Health
Murase et al	2011	Molecular detection of Anaplasma phagocytophilum in cattle and Ixodes persulcatus ticks	Japan	Serological & Genetic study	Ticks	Harmful	Web of Science Core Collection
Mustafa et al	2011	Crimean-Congo Hemorrhagic Fever, Afghanistan, 2009	Afghanistan	Cross-sectional	Ticks	Harmful	Forward Search
Rapti et al	2011	Preliminary data on serological investigation to Q fever, Lyme disease and echinococcus in Albania	Albania	Serological	Ticks	Harmful	CABI Global Health
Tirados et al	2011	Are herders protected by their herds? An experimental analysis of zooprophylaxis against the malaria vector Anopheles arabiensis	Ethiopia	Entomological & Experimental study	Mosquito	Harmful; Beneficial	Forward Search
Cisak et al	2012	Prevalence of tick-borne encephalitis virus (TBEV) in samples of raw milk taken randomly from cows, goats and sheep in eastern Poland.	Poland	Cross-sectional	Ticks	Harmful	Google Scholar
Hadi et al	2012	Isolation of Theileria and Babesia from gut and overy of hard ticks: Hyalomma a. anatolicum in Baghdad.	Iraq	Serological	Ticks	Harmful	CABI Global Health
Hargrove et al	2012	Modeling the Control of Trypanosomiasis Using Trypanocides or Insecticide-Treated Livestock	Uganda	Modelling study	Tsetse fly	Harmful; Beneficial	Forward Search
Hornok & Horvath	2012	First report of adult Hyalomma marginatum rufipes (vector of Crimean-Congo haemorrhagic fever virus) on cattle under a continental climate in Hungary	Hungary	Tick collections/Entomological study	Ticks	Harmful	Forward Search
Mourya et al	2012	Detection, Isolation and Confirmation of Crimean-Congo Hemorrhagic Fever Virus in Human, ticks and Animals in Ahmadabad, India, 2010–2011	India	Outbreak investigation, seroprevlaence and phylogenetic analysis	Ticks	Harmful	Forward Search
Ogo et al	2012	Molecular identification of tick-borne pathogens in Nigerian Ticks	Nigeria	Serological	Ticks	Harmful	Web of Science Core Collection
Ortuno et al	2012	Evaluation of the Presence of Rickettsia slovaca Infection in Domestic Ruminants in Catalonia, Northeastern Spain	Spain	Serological & DNA Sequencing study	Ticks	Harmful	Web of Science Core Collection
Reye et al	2012	Pathogen Prevalence in Ticks Collected from the Vegetation and Livestock in Nigeria	Nigeria	Serological & Genetic study	Ticks	Harmful	Web of Science Core Collection
Ruiz-Fons et al	2012	Factors Driving the Abundance of Ixodes ricinus Ticks and the Prevalence of Zoonotic I. ricinus-Borne Pathogens in Natural Foci	Spain	Serological/Modelling/Field study	Ticks	Harmful; Beneficial	Google Scholar
Thompson et al	2012	Serological Evidence of Flaviviruses and Alphaviruses in Livestock and Wildlife in Trinidad	Trinidad	Serological study	General	Harmful	PubMed Central
Votýpka et al	2012	Risk factors for cutaneous leishmaniasis in Cukurova region, Turkey	Turkey	Cross-sectional	Sandfly	Harmful	Forward Search
Daffa et al	2013	Tsetse distribution in Tanzania: 2012 status.	Tanzania	Cross-sectional	Tsetse fly	Harmful; Beneficial	CABI Global Health
Gergova and Kamarinchev	2013	Comparison of the prevalence of Crimean-Congo hemorrhagic fever virus in endemic and non-endemic Bulgarian locations	Bulgaria	Tick collection/ Serological study	Ticks	Harmful	Forward Search
Keesing et al	2013	Effects of wildlife and cattle on tick abundance in central Kenya	Kenya	Longitudinal study	Ticks	Beneficial	Web of Science Core Collection
Lorusso et al	2013	Rickettsia africae in Amblyomma variegatum ticks, Uganda and Nigeria	Uganda & Nigeria	Seroprevalence	Ticks	Harmful	Forward Search
Niu et al	2013	Severe Fever with Thrombocytopenia Syndrome Virus among Domesticated Animals, China	China	Seroprevalence	Ticks	Harmful	Forward Search
Rutto et al	2013	Socio-Economic and Cultural Determinants of Human African Trypanosomiasis at the Kenya – Uganda Transboundary	Kenya & Uganda	Cross-sectional	Tsetse fly	Beneficial and Harmful	Forward Search
Selby et al	2013	Cattle movements and trypanosomes: restocking efforts and the spread of Trypanosoma brucei rhodesiense sleeping sickness in post-conflict Uganda	Uganda	Mixed methods study	Tsetse fly	Harmful	Forward Search
Tran et al	2013	A Geographical Information System-Based Multicriteria Evaluation to Map Areas at Risk for Rift Valley Fever Vector-Borne Transmission in Italy	Italy	GIS & Sensitivity analyses	Mosquito	Harmful	Web of Science Core Collection
Barthel et al	2014	Seroprevalance of Crimean–Congo haemorrhagic fever in Bulgarian livestock	Bulgaria	serological study	Ticks	Harmful	Forward Search
da Silva et al	2014	Molecular and serological prevalence of Anaplasma marginale in water buffaloes in northern Brazil	Brazil	Serological	Ticks	No association	Google Scholar
Franco et al	2014	Controlling Malaria Using Livestock-Based Interventions: A One Health Approach	Africa	modelling study	Mosquito	Beneficial	Forward Search
Horton et al	2014	Serosurvey for Zoonotic Viral and Bacterial Pathogens Among Slaughtered Livestock in Egypt	Egypt	Sero-survey	General	Harmful	Forward Search
Hosseini-Vasoukolaei et al	2014	Anaplasma infection in Ticks, livestock and human in Ghaemshahr, Mazandaran Province, Iran.	Iran	Serological	Ticks	Harmful	CABI Global Health
Iwashita et al	2014	Push by a net, pull by a cow: can zooprophylaxis enhance the impact of insecticide treated bed nets on malaria control?	Kenya	Observational	Mosquito	Harmful; Beneficial	Google Scholar
Kwak et al	2014	Ixodid tick infestation in cattle and wild animals in Maswa and Iringa, Tanzania.	Tanzania	Observational	Ticks	Harmful	CABI Global Health
Lugaj and Berxhol	2014	Serological survey of CCHFV in cattle in 10 regions of Albania	Albania	Serological study	Ticks	Harmful	Forward Search
Lugaj et al	2014	Serological survey of Crimean-Congo hemorrhagic fever virus in cattle in Berat and Kolonje, Albania	Albania	Serological study	Ticks	Harmful	Forward Search
Lutomiah et al	2014	Ticks and Tick-Borne Viruses From Livestock Hosts in Arid and Semiarid Regions of the Eastern and Northeastern Parts of Kenya	Kenya	Pathogen surveillance	Ticks	Harmful	Web of Science Core Collection
Maina et al	2014	High Prevalence of Rickettsia africae Variants in Amblyomma variegatum Ticks from Domestic Mammals in Rural Western Kenya: Implications for Human Health	Kenya	Molecular biology & Serological study & Phylogenetic analysis	Ticks	Harmful	Web of Science Core Collection
Mourya et al	2014	Serosurvey of Crimean-Congo Hemorrhagic Fever Virus in Domestic Animals, Gujarat, India, 2013	India	Outbreak investigation, Sero-survey, phylogenetic study	Ticks	Harmful	Forward Search
Muhanguzi et al	2014	The burden and spatial distribution of bovine African trypanosomes in small holder crop-livestock production systems in Tororo District, south-eastern Uganda	Uganda	Cross-sectional study & Molecular analyses	Tsetse fly	Harmful	Web of Science Core Collection
Roelandt et al	2014	Autochthonous Tick-Borne Encephalitis Virus-Seropositive Cattle in Belgium: A Risk-Based Targeted Serological Survey	Belgium	Cross-sectional & Serological study	Ticks	Harmful	Web of Science Core Collection
Roger et al	2014	Evidence for Circulation of the Rift Valley Fever Virus among Livestock in the Union of Comoros	Union of Comoros	Multi-pronged study	Mosquito	Harmful	Web of Science Core Collection
Yadav et al	2014	Emergence of Crimean-Congo hemorrhagic fever in Amreli District of Gujarat State, India, June to July 2013	India	Case investigation	Ticks	Harmful	Forward Search
Zhang et al	2014	Rural Residents in China Are at Increased Risk of Exposure to Tick-Borne Pathogens Anaplasma phagocytophilum and Ehrlichia chaffeensis	China	Serological & Cross-sectional study	Ticks	Harmful	Web of Science Core Collection
Azmi et al	2015	Seasonal prevalence and blood meal analysis of filarial vector Culex quinquefasciatus in coastal areas of Digha, West Bengal, India.	India	Entomological & blood meal analysis study	Mosquito	No association	CABI Global Health
EFSA	2015	Scientific opinion on the public health risks related to the consumption of raw drinking milk.	Worldwide	Decision tree analysis	Ticks	Harmful	CABI Global Health
Farjana et al	2015	Surveillance of Mosquitoes larva at selected areas of Mymensingh district in Bangladesh.	Bangladesh	Entomological study	Mosquito	No association	CABI Global Health
Kumsa et al	2015	Spotted fever group rickettsiae in ixodid ticks in Oromia, Ethiopia	Ethiopia	Molecular biology	Ticks	Harmful	Web of Science Core Collection
Mayagaya et al	2015	The impact of livestock on the abundance, resting behaviour and sporozoite rate of malaria vectors in southern Tanzania	Tanzania	Observational/Entomological/Bloodmeal analysis study	Mosquito	Beneficial	Google Scholar
Mhina et al	2015	Rift Valley fever potential Mosquito vectors and their infection status in Ngorongoro District in northern Tanzania.	Tanzania	Observational	Mosquito	Harmful	CABI Global Health
Echodu et al	2015	Genetic Diversity and Population Structure of Trypanosoma brucei in Uganda: Implications for the Epidemiology of Sleeping Sickness and Nagana	Uganda	Genetic study	tse-tse fly	Harmful	PubMed Central
Yang et al	2015	Molecular detection and characterization of Anaplasma spp. in sheep and cattle from Xinjiang, northwest China	China	Serological & Phylogenetic study	Ticks	Harmful	Web of Science Core Collection
Ferrolho et al	2016	Detection and phylogenetic characterization of Theileria spp. and Anaplasma marginale in Rhipicephalus bursa in Portugal	Portugal	Serological & Phylogenetic study	Ticks	No association	Web of Science Core Collection
Kisomi et al	2016	Factors associated with tick bite preventive practices among farmworkers in Malaysia	Malayasia	Cross-sectional	Ticks	Harmful; Beneficial	Web of Science Core Collection
Lorusso et al	2016	Tick-borne pathogens of zoonotic and veterinary importance in Nigerian cattle	Nigeria	Seroprevalence	Ticks	Harmful	Forward Search
M'ghirbi et al	2016	Anaplasma marginale and A. phagocytophilum in cattle in Tunisia	Tunisia	Cross-sectional and Molecular biology analyses	Ticks	Harmful	Web of Science Core Collection
Qiu et al	2016	Molecular evidence of spotted fever group rickettsiae and Anaplasmataceae from ticks and stray dogs in Bangladesh	Bangladesh	Serological & Phylogenetic study	Ticks	Harmful	Web of Science Core Collection
Rodriguez-Vivas et al	2016	Ticks collected from humans, domestic animals, and wildlife in Yucatan, Mexico	Mexico	Observational	Ticks	Harmful	Web of Science Core Collection
Sriwichai et al	2016	Natural human Plasmodium infections in major Anopheles Mosquitoes in western Thailand	Thailand	Cross-sectional study	Mosquito	No association	PubMed Central
Yakob	2016	Endectocide-treated cattle for malaria control: A coupled entomological-epidemiological model	UK	Modelling study	Mosquito	Beneficial	Forward Search
Allan et al	2017	Can integrating wildlife and livestock enhance ecosystem services in central Kenya?	Kenya	Experimental & Entomological study	Ticks	Beneficial	Web of Science Core Collection
Ayhan et al	2017	High Rates of Neutralizing Antibodies to Toscana and Sandfly Fever Sicilian Viruses in Livestock, Kosovo	Republic of Kosovo	Seroprevalence	Sandfly	Harmful	Forward Search
Fevre et al	2017	An integrated study of human and animal infectious disease in the Lake Victoria crescent small-holder crop-livestock production system, Kenya	Kenya	Cross-sectional	Ticks/Mosquito	Harmful	Forward Search
Kimaro et al	2017	Climate change and cattle vector-borne diseases: Use of participatory epidemiology to investigate experiences in pastoral communities in Northern Tanzania	Tanzania	Cross-sectional	Ticks	No association	Forward Search
Kobayashi et al	2017	Detection of a novel putative phlebovirus and first isolation of Dugbe virus from Ticks in Accra, Ghana	Ghana	Serological & Phylogenetic study	Ticks	Harmful	Web of Science Core Collection
Lancelot et al	2017	Drivers of Rift Valley fever epidemics in Madagascar	Madagascar	Epidemiological & modelling study	Mosquito	Harmful	Web of Science Core Collection
Montenegro et al	2017	Spotted Fever: Epidemiology and Vector-Rickettsia-Host Relationship in Rio de Janeiro State	Brazil	Epidemiological & Serological study	Ticks	Harmful	Web of Science Core Collection
Mwaseba & Kigoda	2017	Knowledge, attitude, and practices about tsetse control among communities neighbouring Serengeti National Park, Tanzania	Tanzania	Cross-sectional	Tsetse fly	Harmful	Forward Search
Nanda et al	2017	Entomological determinants of malaria transmission in an epidemic prone area of District Nuh (Haryana state), India.	India	Entomological & bloodmeal source analysis	Mosquito	Harmful; Beneficial	CABI Global Health
Omondi et al	2017	Molecular Detection of Tick-Borne Pathogen Diversities in Ticks from Livestock and Reptiles along the Shores and Adjacent Islands of Lake Victoria and Lake Baringo, Kenya	Kenya	Seroprevalence & phylogenetic analyses	Ticks	Harmful	Web of Science Core Collection
Umuhoza et al	2017	Seroprevalence of Rift Valley fever in cattle along the Akagera-Nyabarongo rivers, Rwanda.	Rwanda	Cross-sectional & Serological study	Mosquito	Harmful	CABI Global Health
Alhaji et al	2018	A quantitative exploration of nomadic pastoralists’ knowledge and practices towards Rift Valley fever in Niger State, North-central Nigeria: The associated socio-cultural drivers	Nigeria	Cross-sectional	Mosquito	Harmful	Web of Science Core Collection
Alhaji et al	2018	Participatory survey of Rift Valley fever in nomadic pastoral communities of North-central Nigeria: The associated risk pathways and factors	Nigeria	Participatory Epidemiological & seroprevalence study	Mosquito	Harmful	Web of Science Core Collection
Ansari et al	2018	CRIMEAN CONGO HEMORRHAGIC FEVER IN PAKISTAN: CASE CONTROLSTUDY, 2012-2015	Pakistan	Case control study	Ticks	Harmful	Forward Search
Balinandi et al	2018	Investigation of an isolated case of human Crimean–Congo hemorrhagic fever in Central Uganda, 2015	Uganda	Outbreak investigation	Ticks	Harmful	PubMed Central
Fatemian et al	2018	Hard tick (Acari: Ixodidae) species of livestock and their seasonal activity in Boyer-Ahmad and Dena cities of Kohgiluyeh and Boyer-Ahmad Province, Southwest of Iran	Iran	Observational	Ticks	Harmful	Web of Science Core Collection
Gonzalez et al	2018	Babesiosis prevalence in malaria-endemic regions of Colombia.	Colombia	Cross-sectional	Ticks	No association	CABI Global Health
Koka et al	2018	Coxiella burnetii Detected in Tick Samples from Pastoral Communities in Kenya	Kenya	serological study	Ticks	Harmful	Forward Search
Mutavi et al	2018	Techne meets Metis: Knowledge and practices for tick control in Laikipia County, Kenya	Kenya	Qualitative study	Ticks	Harmful	Web of Science Core Collection
Napp et al	2018	Understanding the legal trade of cattle and camels and the derived risk of Rift Valley Fever introduction into and transmission within Egypt.	Egypt	Multi-criteria evaluation approach/spatial modelling	Mosquito	Harmful	Web of Science Core Collection
Osorio et al	2018	Anaplasma sp., Ehrlichia sp., and Rickettsia sp. in ticks: a high risk for public health in Ibague, Colombia.	Columbia	Observational	Ticks	No association	CABI Global Health
Rjeibi et al	2018	Molecular survey and genetic characterization of Anaplasma centrale, A. marginale and A. bovis in cattle from Algeria	Algeria	Serological and genetic study	Ticks	No association	Forward Search
Samuel et al	2018	Changing paradigm in the epidemiology of Japanese encephalitis in a non-endemic region.	India	Sero-surveillance & Longitudinal vector surveillance	Mosquito	Beneficial	CABI Global Health
Sherifi et al	2018	Crimean–Congo Hemorrhagic Fever Virus and Borrelia burgdorferi sensu lato in ticks from Kosovo and Albania	Kosovo & Albania	Sero-surveillance	Ticks	Harmful	Web of Science Core Collection
von Fricken et al	2018	Estimated seroprevalence of Anaplasma spp. and spotted fever group Rickettsia exposure among herders and livestock in Mongolia	Mongolia	Sero-surveillance	Ticks	Harmful	Web of Science Core Collection
Adelabu et al	2019	Phylogenetic profiling for zoonotic Ehrlichia spp. from ixodid Ticks in the Eastern Cape, South Africa.	South Africa	Molecular biology & phylogenetic study	Ticks	Harmful	Web of Science Core Collection
Balasubramanian et al	2019	Distribution and prevalence of ticks on livestock population in endemic area of Kyasanur forest disease in Western Ghats of Kerala, South India	India	Tick collection/ Cross-sectional	Ticks	Harmful	Forward Search
Chae et al	2019	Epidemiological Investigation of Tick Species from Near Domestic Animal Farms and Cattle, Goat, and Wild Boar in Korea	Republic of Korea	Tick collection/ Cross-sectional	Ticks	Harmful	Forward Search
Halawi et al	2019	Seroprevalence of Rift Valley fever in cattle of smallholder farmers in Kwilu Province in the Democratic Republic of Congo	Democratic Republic of Congo	Seroprevalence study	Mosquito	Harmful	Web of Science Core Collection
Lagare et al	2019	First occurrence of Rift Valley fever outbreak in Niger, 2016.	Niger	Molecular biology & phylogenetic study; entomological survey	Mosquito	Harmful	Web of Science Core Collection
Meisner et al	2019	A mathematical model for evaluating the role of trypanocide treatment of cattle in the epidemiology and control of Trypanosoma brucei rhodesiense and T. b. gambiense sleeping sickness in Uganda	Uganda	modelling study	Tsetse fly	Beneficial	Forward Search
Simons et al	2019	Using species distribution models to predict potential hot-spots for Rift Valley Fever establishment in the United Kingdom	United Kingdom	Habitat suitability modelling	Mosquito	Harmful	Web of Science Core Collection
Singh et al	2019	Decline of malaria in Gadchiroli district of Maharashtra state, India.	India	Entomological & Epidemiological study	Mosquito	Harmful	CABI Global Health
Zhou et al	2019	Molecular epidemiology and risk factors of Anaplasma spp., Babesia spp. and Theileria spp. infection in cattle in Chongqing, China	China	Serological study	Ticks	No association	PubMed Central
