# Supplementary material for: Effects of cattle on vector-borne disease risk to humans: A systematic review
Source: PLoS Negl Trop Dis. 2023 Dec 19;17(12):e0011152. doi: 10.1371/journal.pntd.0011152 (PMC10763968; doi:10.1371/journal.pntd.0011152)
Supplement: S2 Appendix — (XLSX) [file pntd.0011152.s003.xlsx]

## Sheet: Non-systematic review papers
Author	Year	Paper Title	Country	Study Type	Vector	Main Implication	Include (Yes/No)	Database Source
Rosenau et al	1912	Some experimental observations on Monkeys concerning the transmission of Poliomyelitis through the agency of Stomoxys calcitrans.	USA	Experimental study	NA	outside scope of study	No	CABI
Moreill	1914	Some American Insects and Arachnids concerned in the Transmission of Disease.	United States	NA	NA	does not fullfill inclusion criteria	No	CABI
Cooleyer	1915	The Spotted Fever Tick (Dermacentor venustus, Banks) and its Control In the Bitter Root Valley, Montana.	USA	Review	Tick	Potentially Harmful	No	CABI
Meadows	1919	Notes on an Ephemeral Fever of Indian Cattle resembling South African "Three Days Sickness	India	Review	undetermined	review paper-outside scope	No	CABI
Hayashi	1920	Etiology of Tsutsugamushi Disease.	Japan	Epidemiological study	Leptus akamushi (mite)	does not fullfill inclusion criteria	No	CABI
Goodall	1920	Notes on Thick Film Method of Staining Piroplasms and Anaplasms in Routine Veterinary Diagnostic Work.	South Africa	Note	Parasite	outside scope of study	No	CABI
Fletcher	1925	Tropical Typhus in a Training Camp.	Malaysia	Outbreak investigation	Tick	Harmful	Yes	CABI
Sharp	1925	Epidemic Disease in West Africa. The Menace of the Future.	West African countries	Review	Tick	review paper-outside scope	No	CABI
Spearman	1926	Pure Milk Supply in the Tropics	NA	NA	NA	outside scope of study	No	CABI
Kohls et al	1937	Hosts of the Immature Stages of the Pacific Coast Tick Dermacentor occidentalis Neum.	United States	Animal research study	Tick	does not fullfill inclusion criteria	No	CABI
NA	1938	The Paralysis Tick, Dermacentor andersoni Stiles.	NA	NA	NA	Full text unavailable	No	CABI
San Agustin	1939	The Control of Animal Diseases in the Philippines	Philippines	NA	NA	Full text unavailable	No	CABI
Finlayson et al	1940	Studies In South African Rickettsiosis	South Africa	NA	Tick	Full text unavailable	No	CABI
Smith and Derrick	1940	Studies in the Epidemiology of Q Fever. 1. The Isolation of Six Strains of Rickettsia burneti from the Tick Haemaphysalis humerosa.	Australia	Entomological and serological study	Tick	does not fullfill inclusion criteria	No	CABI
Derrick and Smith	1940	Studies in the Epidemiology of Q Fever. 2. The Isolation of three strains of Rickettsia burneti from the Bandicoot Isoodon torosus	Australia	Epidemiological study	Tick	does not fullfill inclusion criteria	No	CABI
Smith	1940	Studies in the Epidemiology of Q Fever. 3. The Transmission of Q Fever by the Tick Haemaphysalis humerosa.	Australia	Host-parasite interaction study	Tick	does not fullfill inclusion criteria	No	CABI
Smith	1940	Studies in the Epidemiology of Q Fever. 4. The Failure to transmit Q Fever with the Cat-flea Ctenocephalides felis	Australia	Experimental study	NA	does not fullfill inclusion criteria	No	CABI
Kuzyakin	1942	On the Role of Mammals in the Epidemiology of Tick-borne Encephalitis of Ussuri district	Russia	NA	NA	Full text unavailable	No	CABI
De Magalhaes	1942	Exanthematous Typhus of Brazil in Minas Geraes. Epidemiology	Brazil	Epidemiological study	Mosquito	Foreign language article	No	CABI
Burnet	1942	The Rickettsial Diseases In Australia.	Australia	NA	NA	no vector involvement	No	CABI
Parker et al	1943	Rocky Mountain Spotted Fever : Spontaneous Infection in the Tick Amblyomma americanum	USA	Epidemiological study	Tick	outside scope of study	No	CABI
Derrick	1944	The Epidemiology of Q Fever	Australia	Epidemiological study	Tick	Harmful	Yes	CABI
Parish	1945	Discussion on the Control of Riekettsial Infections	United Kingdom	Review	Lice	does not fullfill inclusion criteria	No	CABI
Robbins et al	1946	Q Fever in the Mediterranean Area : Report of its Occurrence in Allied Troops. II. Epidemiology	Italy, Corsica, Greece (investigated by US)	Epidemiologyical Study	vector involvement couldn't be proved	no vector involvement	No	CABI
Rosebury et al	1947	Bacterial warfare. A critical analysis of the available agents, their possible military applications, and the means for protection against them	Worldwide	Book	NA	outside scope of study	No	CABI
Sabin et al	1947	Difference in Dissemination of the Virus of Japanese B Encephalitis among Domestic Animals and Human Beings in Japan.	Japan	Molecular biology and serological study	Mosquito	potentially beneficial	Yes	CABI
Montgomery and Budden	1947	Typhus in Northern Nigeria. III. Clinical Studies.	Nigeria	Medical case study	NA	outside scope of study	No	CABI
Findlay and Elmes	1947	Typhus in Northern Nigeria. II. Laboratory Investigations.	Nigeria	Serological and diagnostic study	NA	outside scope of study	No	CABI
Montgomery and Budden	1947	Typhus in Northern Nigeria. I. Epidemiological Studies.	Nigeria	Epidemiological study	NA	outside scope of study	No	CABI
Levine and Harper	1947	Malaria and other Insect-borne Diseases in the South Pacific Campaign, 1942-1945	South Pacific countries	Entomological and serological study	Mosquito	cattle involvement not studied	No	CABI
Carmichael et al	1948	Discussion : The Epidemiology of Trypanosomiasis in Man and Animals	African countries	Perspective paper	Tsetse fly and kissing bugs	we dont include because it is kind of a review paper, however authors state that in the case of sleeping sickness the infection cycle is maintained between big game animals like antelope who pass it on to cattle while grazing, or traveling to different regions through trade routes, cattle can pass it on to man. it is also debated if treatment of cattle can help reduce trypanosomiasis. no cattle i…	No	CABI
Jellison et al	1948	Q Fever Studies in Southern California. IV. Occurrence of Coxiella burneti in the Spinose Ear Tick, Otobius megnini	United States	Entomological and serological study	Ticks	The demonstration of Q fever in the spinose ear tick adds another species of tick to the growing list known to harbor this infection. It is, to our knowledge, the only species of soft ticks (family Argasidae) that has been found infected in nature. However, Davis (4) has reported experimental transmission by two species of Argasidae, Ormithodoros moubata and Orntthodoros hermsi. Transovarial tran…	Yes	CABI
Bhende et al	1950	Outbreak of Kala-Azar in an Institution in Bombay	India	Outbreak investigation	sandfly	No effect	Yes	PubMed
Luoto & Huebner	1950	Q Fever Studies in Southern California: IX. Isolation of Q Fever Organisms from Parturient Placentas of Naturally Infected Dairy Cows.	United States	Epidemiological/control group Study	NA	harmful	No	CABI
Swellengrebel	1950	The Parasite-Host Relationship in Malaria.	Worldwide	Host-parasite interaction study	Parasite	Potentially Harmful	No	CABI
Heisch	1950	Survey of the Kerio Valley	Kenya	Serological	Ticks	No full text	No	CABI
Huebner et al	1951	Q fever studies in Southern California. Summary of current results and a discussion of possible control measures	USA	Outbreak investigation	NA	no vector involvement	No	CABI
Schmid et al	1952	Survey on the Occurrence of Q-Fever in Ceylon.	Sri Lanka	NA	NA	Full text unavailable	No	CABI
Basu	1953	Review on DDT and BHC—The Two New Synthetic Insecticides with Their Principles and Practices	Worldwide	Review paper	NA	review paper-outside scope	No	PubMed
Lipparoni	1954	Notes on Nomadism in its Relation to Epidemic and Other Diseases in Somaliland	Somalia	NA	NA	Full text unavailable	No	CABI
Shepherd	1955	The Bible as a Source Book for Physicians	NA	Review paper	NA	outside scope of study	No	PubMed
Klatskin	1955	Leptospirosis	NA	review	Rat	review paper-outside scope	No	PubMed
Luoto & Mason	1955	An Agglutination Test for Bovine Q Fever performed on Milk Samples.	USA	Diagnostic study	NA	outside scope of study	No	CABI
Lewis	1956	The Medical Entomology of the Tonkolili Yalley, Sierra Leone	Sierra leone	Entomological study	general	does not fullfill inclusion criteria	No	CABI
Heisch et al	1957	The Epidemiology of Tick-Typhus in Nairobi	Kenya	Serological and diagnostic study	Ticks	studied the course of infection in guinea pigs, dogs and human volunteers. does not look like IRB was sought. no cattle involvement, cannot include	No	CABI
Kitze	1957	Q Fever in Wisconsin. Serologie Evidence of Infection in Cattle and in Human Beings and recovery of C. burneti from Cattle.	United States	NA	Ticks	Full text unavailable	No	CABI
Enright et al	1957	Pasteurization of Milk containing the Organism of Q Fever.	United States	thermal-resistance study	NA	outside scope of study	No	CABI
Tsai et al	1957	Studies on the Insect Vectors of B Type Encephalitis in Canton.	China	NA	Mosquitoes	Full text unavailable	No	CABI
Pavilanis et al	1958	An Epidemic of Q Fever at Princeville, Quebec.	Canada	Outbreak investigation	Sheep ked	paper conducts an outbreak investigation in abattoir workers, cattle and sheep were found to have q fever which got passed on to the abattoir workers but no vector is specified here except for the sheep ked	No	CABI
Taylor	1959	Studies on the Ecology of Arthropod-Borne (Arbor) Viruses	USA	Review paper	general	review paper-outside scope	No	PubMed
Rosicky	1959	Notes on the Classification of Natural Foci of Tick-Borne Encephalitis in central and southeast Europe	Europe	NA	Tick	Full text unavailable	No	CABI
Evans and Baird	1959	An Interim Account of an Autumnal Outbreak of Q Fever in Cardiff. (With a discussion on Q Fever in Western Czechoslovakia by L. SYRUCEK.)	Wales	Outbreak investigation	tick and mosquito	does not fullfill inclusion criteria	No	CABI
Stoenner et al	1959	Q Fever in Idaho	USA	Serological study	not discussed	does not fullfill inclusion criteria	No	CABI
Kalra	1959	Progress in the Knowledge of Rickettsial Diseases in India.	India	review paper	NA	review paper-outside scope	No	CABI
Fraser et al	1960	Q Fever in Naval Personnel	Wales	Medical case study	undetermined	does not fullfill inclusion criteria	No	CABI
Nelson	1960	Schistosome Infections as Zoonoses in Africa	African countries	Review paper	snails	review paper-outside scope	No	CABI
Kennedy	1960	Notes on a Recent Outbreak of Q Fever, January to June, 1959	Austrilia	Notes	Ticks	review paper-outside scope	No	CABI
Luoto	1960	Report on the Nationwide Occurrence of Q Fever Infections in Cattle	United States	Seroepidemiology Study	NA	review paper-outside scope	No	CABI
Sherman	1961	MOLECULAR HETEROGENEITY OF LACTIC DEHYI)ROGENASE IN AVIAN MALARIA (PLASMODIUM LOPHURAE)	US	Experimental and Serological study	NA	outside scope of study	No	PubMed
McGregor et al	1961	Growth and Mortality in Children in an African Village	Gambia	Epidemiological study	NA	does not fullfill inclusion criteria	No	CABI
Tailyour	1961	Q. Fever Serum Antibodies in British Columbia Cattle.	Canada	Casuality Study	NA	does not fullfill inclusion criteria	No	CABI
Marshak et al	1961	“Study of Q Fever in Animals and Man in Pennsylvania.”	United States	Casuality Study	NA	does not fullfill inclusion criteria	No	CABI
Collard	1962	A Sample Survey to estimate the Prevalence of Certain Communicable Diseases in Katsina Province, Nigeria.	Nigeria	NA	NA	Full text unavailable	No	CABI
Hoogstraal et al	1963	Ticks (Ixodidae) on birds migrating from Europe and Asia to Africa, 1959-61	Worldwide	Bird trapping survey	ticks	outside scope of study	No	PubMed
Miller et al	1964	Occurrence and Geographic Distribution of Q Fever Antibodies in Alabama dairy cattle	United States	Epidemiology Study	NA	does not fullfill inclusion criteria	No	CABI
Felsenfeld	1965	Borreliae, Human Relapsing Fever, and Parasite-Vector-Host Relationships	Worldwide	Review paper	ticks	review paper-outside scope	No	PubMed
Halstead	1965	Dengue and hemorrhagic fevers of Southeast Asia	Southeast Asian countries	Review paper	mosquitoes	potentially harmful review paper-cannot include	No	PubMed
Neitz	1965	A check-list and host-list of the zoonoses occurring in mammals and birds in South and South West Africa.	South and South West Africa	List	no vector studied	does not fullfill inclusion criteria	No	CABI
Philip et al	1966	Evidence of rickettsial disease agents in ticks from Ethiopian cattle	Ethiopia	Serological study	ticks	no effect	Yes	PubMed
Paul	1966	Research on arthropod-borne viruses in India	India	Not a study	NA	does not fullfill inclusion criteria	No	CABI
Glover	1967	The importance of ecological studies in the control of tsetse flies	Tanzania, Kenya, Uganda, Rwanda, Burundi, Democratic Republic of Congo and South Sudan, Northern Nigeria	Review paper	tsetse fly	harmful review paper-cannot include	No	PubMed
Nosek and Grulich	1967	The relationship between the tick-borne encephalitis virus and the ticks and mammals of the Tribeč Mountain range	Slovakia	Biological study	ticks	outside scope of study	No	PubMed
Shotts et al	1968	AN INTESTINAL THREADWORM AS A RESERVOIR AND INTERMEDIATE HOST FOR SWINE INFLUENZA VIRUS	USA	Experimental study	NA	outside scope of study	No	PubMed
Connolly	1968	Q fever in Northern Ireland.	Northern Ireland	Outbreak investigation	not discussed	does not fullfill inclusion criteria	No	CABI
Vesenjak-Hirjan et al	1969	Arbovirus infections in Ceylon	Sri Lanka	Serological study	mosquitoes	potentially harmful	Yes	PubMed
Lumsden	1969	Some current problems in the sero-immunology of trypanosomiasis in relation to the epidemiology and control of the disease.	African countries	Perspectives paper	tsetse fly	harmful review paper-cannot include	No	PubMed
Fitzpatrick et al	1969	Further details of third recorded case of redwater (babesiosis) in man.	Europe. Three Patients from Yugoslavia, US, and Ireland.	Entomological and serological study	Tick	Harmful	Yes	CABI
Capponi et al	1970	First isolation of a strain of Rickettsia (Coxiella) burneti from ticks (Hyalomma truncatum) in Senegal	Senegal	Entomological	Ticks	Foreign language article	No	CABI
Hussell et al	1970	The continual application of insecticides as an important part of the complex of measures for the improvement of animal breeding and human health in the region of Africa south of the Sahara	Africa	NA	Ticks, parasites	Foreign language article	No	CABI
Baldry	1972	A history of Rhodesian sleeping sickness in the Lambwe Valley	Kenya	Review paper	tsetse fly	harmful review paper-cannot include	No	PubMed
Randhawa et al	1972	Serological prevalence of Q fever in man and animals of Punjab	India	Serological study	not discussed	does not fullfill inclusion criteria	No	CABI
Boreham and Garret-Jones	1973	Prevalence of mixed blood meals and double feeding in a malaria vector (Anopheles sacharovi Favre)	Greece	Bloodmeal analysis study	mosquitoes	potentially beneficial	Yes	PubMed
Trout	1973	The municipality of Paris confronts the plague of 1668.	France	Report	Flea	outside scope of study	No	PubMed
Ferris et al	1973	Epidemiological investigations of Q fever in a major milkshed region of the United States of America	USA	Serological Study	Ticks	Full text unavailable	No	CABI
Sorenson et al	1974	Aluminum in the Environment and Human Health	NA	Review	NA	outside scope of study	No	PubMed
Sadecky et al	1974	Q fever in the southern part of western Slovakia	Slovakia	NA	NA	does not fullfill inclusion criteria	No	CABI
Riemann et al	1974	Antibodies to Toxoplasma gondii and Coxiella burneti among students and other personnel in veterinary colleges in California and Brazil.	United States and Brazil	Entomological and serological study	NA	does not fullfill inclusion criteria	No	CABI
Gillett	1975	Mosquito-borne disease: a strategy for the future	Worldwide	Perspective paper	Mosquito	review paper-outside scope	No	CABI
Riemann et al	1975	Toxoplasma gondii and Coxiella burnetii antibodies among Braziliam slaughterhouse employees	Brazil	Serological study	not discussed	does not fullfill inclusion criteria	No	CABI
Heyworth et al	1975	Anthrax in the Gambia: an epidemiological study	Gambia	Epidemiological Study	NA	outside scope of study	No	CABI
Adamson	1976	Schistosomiasis in antiquity.	NA	Review paper	NA	review paper-outside scope	No	PubMed
Sandbach	1976	The history of schistosomiasis research and policy for its control.	NA	Review	NA	review paper-outside scope	No	PubMed
Rehacek	1976	Prevalence of Q fever in Czechoslovakia	Czechia	NA	NA	Potentially harmful	Yes	CABI
Bloom	1976	An immunological approach (for preventing parasitic diseases in cattle)	Worldwide	Perspective	general	review paper-outside scope	No	CABI
Vanek & Thimm	1976	Q fever in Kenya. Serological investigations in man and domestic animals	Kenya	Serological study	NA	does not fullfill inclusion criteria	No	CABI
Steele	1977	The zoonoses in the South Pacific and their public health significance	Fiji, South Pacific islands	NA	NA	does not fullfill inclusion criteria	No	CABI
Schaal	1977	Occurrence of Coxiella burneti in food of animal origin	Germany	NA	NA	does not fullfill inclusion criteria	No	CABI
Ruiz	1977	Q fever in Colombia, S.A. A serological survey of human and bovine populations	Columbia	Seroepidemiology Study	Ticks	Harmful	Yes	CABI
Bailey	1978	Veterinary medicine and comparative medicine in international health. Opportunities for improving human health and welfare in tropical countries.	Worldwide	Review paper	general	review paper-outside scope	No	PubMed
Harding	1978	CARDIFF'S TROPICAL DISEASE: CERCARIAL DERMATITIS	UK	Review	NA	outside scope of study	No	PubMed
Millis et al	1978	Evidence for the existence of Q fever in Northwest Texas	USA	Serological study	not discussed	does not fullfill inclusion criteria	No	CABI
Ormerod	1979	Human and animal trypanosomiases as world public health problems.	Worldwide	Review paper	tsetse fly	harmful and beneficial review paper so cannot include	No	PubMed
Sellers	1980	Weather, host and vector — their interplay in the spread of insect-borne animal virus diseases	Worldwide	Review paper	general	outside scope of study	No	PubMed
Yadav and Sethi	1980	Q fever the role of animal reservoirs in its spread transmission	India	NA	NA	Full text unavailable	No	CABI
Willeberg et al	1980	ENVIRONMENTAL EXPOSURE TO COXIELLA BURNETII: A SERO-EPIDEMIOLOGIC SURVEY AMONG DOMESTIC ANIMALS.	United States	Animal research study	NA	does not fullfill inclusion criteria	No	CABI
Hoare et al	1980	Symposium on human babesiosis	USA	Review paper	Ticks	harmful review paper-cannot include	No	CABI
Mikolajczyk	1980	Serological survey of Q fever antibody in people in occupational contact with cattle and sheep	NA	NA	NA	does not fullfill inclusion criteria	No	CABI
Al-Tikriti et al	1981	Congo/Crimean haemorrhagic fever in Iraq.	Iraq	Medical diagnostic study	ticks	harmful	Yes	PubMed
Poppensiek & Kahrs	1981	Twenty-Five Years of Progress in Understanding Major InfectiousDiseasesof DairyCattle	North American countries	Review	NA	outside scope of study	No	PubMed
Abdulkhasanov	1981	On modes of human infection with tick spirochaetes in the Fergana valley	USSR	Epidemiological study	Ticks	harmful	Yes	CABI
Polydorou	1981	Q fever in Cyprus: a short review	Cyprus	Review paper	NA	review paper-outside scope	No	CABI
Schmittdiel et al	1981	Vaccination of Q-fever infected cattle: the effect on excretion of coxiella burnetii	NA	NA	NA	outside scope of study	No	CABI
Shope et al	1982	The spread of Rift Valley fever and approaches to its control.	Worldwide	Review paper	mosquitoes	harmful review paper-cannot include	No	PubMed
Downs	1982	History of Epidemiological Aspects of Yellow Fever	USA	Review paper	NA	does not fullfill inclusion criteria	No	PubMed
Shope	1982	Rabies-related viruses.	NA	Perspective paper	Virus	does not fullfill inclusion criteria	No	PubMed
Bruins	1982	Q fever: report of a case [human being probably infected from milk].	NA	NA	NA	Foreign language article	No	CABI
Espmark and Grandien	1983	Other viruses	Worldwide	Book chapter	general	outside scope of study	No	PubMed
Raseta et al	1983	Q fever in domestic animals in Vojvodina province, Yugoslavia	Yugoslavia	NA	NA	Full text unavailable	No	CABI
Bardos et al	1983	Prevalence of arbovirus antibodies in sera of animals in Sri Lanka	Sri Lanka	Serological study	Tick and mosquito	Harmful	Yes	CABI
Metzler et al	1983	Prevalence of Coxiella burnetii [in Switzerland]: seroepidemiological investigation in domestic animals and veterinarians	Switzerland	NA	NA	Full text unavailable	No	CABI
Gelzer et al	1983	How prevalent is Q fever in Switzerland	United States	NA	NA	NA		CABI
Durand & Durand	1983	A food hygiene problem: the potential risk to human health of milk from cows infected with Coxiella burnetii.	France	Serological study	NA	outside scope of study	No	CABI
Little	1983	Q fever - an enigma	NA	More like the overview of Q fever	Ticks	outside scope of study	No	CABI
Wilkinson	1984	Rinderpest and mainstream infectiousdiseaseconcepts in the eighteenth century.	General	Review	NA	outside scope of study	No	PubMed
Wilson et al	1984	Effect of Deer Reduction on Abundance of the Deer Tick (Ixodes dammini)	US	Experimental Study/Observational	ticks	does not fullfill inclusion criteria	No	PubMed
Reusch et al	1984	Comparative investigations on detection of Coxiella burnetii with the guinea pig and mouse inoculation test-plus a study on the distribution of Q fever in South and Mid-Hessen	NA	NA	NA	does not fullfill inclusion criteria	No	CABI
Ribeiro et al	1985	Antihemostatic, antiinflammatory, and immunosuppressive properties of the saliva of a tick, Ixodes dammini	USA	Experimental study	ticks	does not fullfill inclusion criteria	No	PubMed
Newman and Saunders	1985	Observations on Indian Neurology	India and UK	Review paper	NA	outside scope of study	No	PubMed
Girjabu et al	1985	Serological investigations on the presence of antibodies to tick-borne encephalitis virus in domestic animals and birds, and in humans	Romania	Serological study	Tick	Potentially Harmful	Yes	CABI
Adesiyun et al	1985	Shedding of Coxiella burnetii in milk by Nigerian dairy and dual purposes cows.	Nigeria	Causality Study	NA	does not fullfill inclusion criteria	No	CABI
Marrie et al	1985	Seroepidemiology of Q fever among domestic animals in Nova Scotia	Canada	Seroepidemiology Study	Ticks	Harmful	Yes	CABI
Nevjesti et al	1985	Prevalence of Q fever in sheep in Bosnia and Herzegovina	Bosnia and Herzegovina	NA	NA	Full text unavailable	No	CABI
Rodrigues et al	1986	Prevalence of Crimean haemorrhagic fever-Congo virus in Jammu & Kashmir state	India	Serological study	Tick	does not fullfill inclusion criteria	No	CABI
Niklasson et al	1987	Rift Valley fever: a sero-epidemiological survey among pregnant women in Mozambique.	Mozambique	Serological study	mosquitoes	potentially harmful	Yes	PubMed
Fenner et al	1987	Epidemiology of Viral Infections	Worldwide	Review paper	general	review paper-outside scope	No	PubMed
Fenner et al	1987	Classification and Nomenclature of Viruses	Worldwide	Book chapter	NA	outside scope of study	No	PubMed
Fenner et al	1987	Pathogenesis: Infection and the Spread of Viruses in the Body	Worldwide	Book chapter	NA	outside scope of study	No	PubMed
Kaas	1987	A brief perspective on the early history of American infectious disease epidemiology.	USA	Review paper	NA	review paper-outside scope	No	PubMed
Gonzalez et al	1987	RIFT VALLEY FEVER VIRUS AND HAEMORRHAGIC FEVER IN THE CENTRAL AFRICAN REPUBLIC	Central African Republic	Epidemiological survey	NA	no vector involvement	No	CABI
Rehacek et al	1987	Occurrence of Q fever and chlamydiosis in the Sumava mountains, Czechoslovakia.	Czechoslovakia	NA	NA	Foreign language article	No	CABI
Singh	1987	Haemoprotozoan diseases of dairy animals	India	NA	NA	outside scope of study	No	CABI
Paukovic et al	1987	Diagnosis and eradication of Q fever in Yugoslavia	Yugoslavia	NA	NA	Full text unavailable	No	CABI
Ramakrishnan	1987	A survey on Q fever in livestock	NA	NA	NA	Full text unavailable	No	CABI
Somma-Moreira et al	1987	Analysis of Q fever in Uruguay	Uruguay	Review paper	NA	review paper-outside scope	No	CABI
Krauss et al	1987	Epidemiology and significance of Q fever in the Federal Republic of Germany	Germany	Review paper	NA	Full text unavailable	No	CABI
Aitken	1987	Q fever in the United Kingdom and Ireland	United Kingdom and Ireland	Serological Study	Ticks	Harmful	Yes	CABI
Sellers and Marouf	1988	Impact of climate on western equine encephalitis in Manitoba, Minnesota and North Dakota, 1980-1983.	Canada and USA	Ecological study	mosquitoes	does not fullfill inclusion criteria	No	PubMed
Olaleye et al	1988	Igbo-Ora virus (an alphavirus isolated in Nigeria): a serological survey for haemagglutination inhibiting antibody in humans and domestic	Nigeria	Serological study	not discussed	does not fullfill inclusion criteria	No	CABI
Fontenille et al	1988	Arboviral diseases in the Tsiroanomandidy region, Madagascar. Entomological, virological and serological investigations.	Madagascar	NA	NA	Foreign language article	No	CABI
Baird et al	1989	Prevalence of antibody indicating Lyme disease in farmers in Wigtownshire	United Kingdom	Medical case study	Tick	Harmful	Yes	CABI
Gupta et al	1989	Bioenvironmental control of malaria linked with edible fish production in Gujarat.	India	Community intervention study	Mosquito	outside scope of study	No	CABI
Singh et al	1989	Bio-environmental control of malaria in a tribal area of Mandla District, Madhya Pradesh, India.	India	Multi-methods study	Mosquito	does not fullfill inclusion criteria	No	CABI
Reotutar	1989	The ominous spread of Borrelia burgdorferi infection	USA	Perspective paper	Ticks	review paper-outside scope	No	CABI
Marrie et al	1989	Truckin' pneumonia: an outbreak of Q fever in a truck repair plant probably due to aerosols from clothing contaminated by contact with newborn kittens.	Canada	Entomological and serological study	no vector	outside scope of study	No	CABI
Jongejan & Rijpkema	1989	Borrelia burgdorferi from Ixodes ricinus ticks on the Dutch North Sea island of Ameland.	Netherlands	Entomological and serological study	Ticks	does not fullfill inclusion criteria	No	CABI
Lang	1989	Q fever: an emerging public health concern in Canada	Canada	Review	NA	review paper-outside scope	No	CABI
Staley et al	1989	Serological evidence of Q fever in cattle in Malawi	malawi	Serological Study	NA	does not fullfill inclusion criteria	No	CABI
Jouan et al	1990	Epidemiology of Rift Valley fever in the Islamic Republic of Mauritania, geographical and ecological data	Mauritania	Epidemiological study	Mosquito	Foreign language article	No	CABI
Reilly et al	1990	Q fever in Plymouth, 1972-88. A review with particular reference to neurological manifestations	United Kingdom	Serological and diagnostic study	NA	no vector involvement	No	CABI
Trotter	1990	“Is Bracken a Health Hazard?	United Kingdom	Cohort Study	Tick	outside scope of study	No	CABI
Davies	1990	Rift Valley fever in the Sudan.	Sudan	Serological Study	mosquito	harmful	Yes	CABI
Olaleye et al	1990	A survey for haemagglutination-inhibiting antibody to West Nile virus in human and animal sera in Nigeria.	Nigeria	Serological Study	Mosquitoes	potentially harmful	Yes	CABI
Zoysa et al	1991	A mathematical model for Plasmodium vivax malaria transmission: estimation of the impact of transmission-blocking immunity in an endemic area	Sri Lanka	mathematical modelling paper	mosquitoes	potentially beneficial	Yes	PubMed
Krause et al	1991	Geographical and temporal distribution of babesial infection in Connecticut	USA	Serological study	ticks	does not fullfill inclusion criteria	No	PubMed
Shaw et al	1991	The entry of Theileria parva sporozoites into bovine lymphocytes: evidence for MHC class I involvement	Kenya	Experimental study	ticks	outside scope of study	No	PubMed
Agol	1991	The 5′-Untranslated Region of Picornaviral Genomes	Worldwide	Book chapter	NA	outside scope of study	No	PubMed
Kelly et al	1991	Role of cattle in the epidemiology of tick-bite fever in Zimbabwe	Zimbabwe	Serological study	Tick	Harmful	Yes	CABI
Dutta et al	1991	Epidemiological observations on malaria in some parts of Tengkhat PHC, Dibrugarh district, Assam.	India	Entomological and epidemiological study	Mosquito	Potentially Harmful	Yes	CABI
Amerasinghe et al	1991	Anopheline ecology and malaria infection during the irrigation development of an area of the Mahaweli project, Sri Lanka	Sri Lanka	Entomological and serological study	Mosquito	does not fullfill inclusion criteria	No	CABI
Ercolini et al	1991	Sero-epidemiological survey of tularaemia in the province of La Spezia [Italy]	Italy	NA	NA	Full text unavailable	No	CABI
Schenone et al	1991	General picture of the epidemiology of Chagas' disease in Chile	Chile	NA	NA	Foreign language article	No	CABI
Juarrero et al	1992	Swine leukocyte antigen and macrophage marker expression on both African swine fever virus-infected and non-infected primary porcine macrophage cultures	USA & Spain	Microbiological study	ticks	outside scope of study	No	PubMed
Mathur et al	1992	Epidemic of malaria in Barmer District (Thar Desert) of Rajasthan during 1990	India	Epidemiological and entomological study	Mosquito	beneficial	Yes	CABI
Willems et al	1992	Immunoblot technique of Q fever	Germany	Molecular biology paper	NA	outside scope of study	No	CABI
Fischer-Hoch et al	1992	Risk of human infections with Crimean-Congo hemorrhagic fever virus in a South African rural community	Republic of South Africa	Entomological and serological study	Ticks	Harmful	Yes	CABI
Shaw et al	1993	Tick salivary gland extract and interleukin-2 stimulation enhance susceptibility of lymphocytes to infection by Theileria parva sporozoites	Kenya & USA	lab experimental study	Tick	outside scope of study	No	Web of Science
Calwell	1993	Tropical medicine and hygiene in Tanganyika Territory. Nineteen years in the Colonial Medical Service.	Tanzania	longitudinal study	NA	outside scope of study	No	PubMed
Kelly et al	1993	Q fever in Zimbabwe: a review of the disease and the results of a serosurvey of humans, cattle, goats and dogs	Zimbabwe	Serological study	NA	Full text unavailable	No	CABI
Resbani et al	1993	An outbreak of Q Fever in a milk processing plant in Uruguay	Uruguay	Outbreak investigation	NA	Foreign language article	No	CABI
Rehacek et al	1993	Studies of the prevalence of Coxiella burnetii, the agent of Q fever, in the foothills of the southern Bavarian Forest, Germany.	Germany	Entomological and serological	ticks	potentially harmful	Yes	CABI
Burgess et al	1993	Borrelia burgdorferi infection in dairy cows, rodents, and birds from four Wisconsin dairy farms.	USA	Serological Study	Ticks	no association explored	Yes	CABI
Rohde et al	1993	Dairy cows as reservoirs of Coxiella burnetii in Zimbabwe	Zimbabwe	Serological Study	NA	does not fullfill inclusion criteria	No	CABI
Matuschka et al	1994	Transmission of the agent of Lyme disease on a subtropical island.	Portugal	Serological and experimental study	ticks	beneficial	Yes	PubMed
Urioste et al	1994	Saliva of the Lyme disease vector, Ixodes dammini, blocks cell activation by a nonprostaglandin E2-dependent mechanism	USA	Experimental study	ticks	outside scope of study	No	PubMed
Pocchiari	1994	Prions and related neurologicaldiseases	NA	Etiological Study	NA	outside scope of study	No	PubMed
de Mattos et al	1994	Heterogeneity of the L2 gene of field isolates of bluetongue virus serotype 17 from the San Joaquin Valley of California	US	Genetic study	NA	outside scope of study	No	PubMed
Gajanana et al	1995	A community-based study of subclinical flavivirus infections in children in an area of Tamil Nadu, India, where Japanese encephalitis is endemic.	India	Serological study & Host blood-meal analysis	mosquitoes	beneficial	Yes	PubMed
Liu et al	1995	Evidence for a high prevalence of spotted fever group rickettsial infections in diverse ecologic zones of Inner Mongolia	Mongolia	Serological study	ticks	harmful	Yes	PubMed
Morse	1995	Factors in the emergence of infectious diseases.	USA	Perspectives paper	general	review paper-outside scope	No	PubMed
Calisher and Sever	1995	Are North American Bunyamwera serogroup viruses etiologic agents of human congenital defects of the central nervous system?	USA & Canada	Review paper	general	harmful review paper-cannot include	No	PubMed
Darcel	1995	Reflections on scrapie and related disorders, with consideration of the possibility of a viral aetiology	General	Review	NA	outside scope of study	No	PubMed
Liao & Lai	1995	A survey of Ixodidae distribution in Guangxi.	China	Observational	Tick	Foreign language article	No	CABI
Thomas et al	1995	The risk of acquiring Q fever on farms: a seroepidemiological study.	United Kingdom,	seroepidemiological study	no vector studied	does not fullfill inclusion criteria	No	CABI
Herwaldt et al	1996	A fatal case of babesiosis in Missouri: Identification of another piroplasm that infects humans	USA	Medical case study & Molecular biology	Tick	harmful	Yes	Web of Science
Agnew et al	1996	Age-dependent reduction of schistosome fecundity in Schistosoma haematobium but not Schistosoma mansoni infections in humans	London	Lab experimental study & molecular biology	Schistosomes	outside scope of study	No	Web of Science
Tabachnik et al	1996	Susceptibility of Culicoides variipennis sonorensis to infection by polymerase chain reaction-detectable bluetongue virus in cattle blood	USA	Lab experimental study	Biting midge	outside scope of study	No	Web of Science
John	1996	Emerging & re-emerging bacterial pathogens in India	India	Review paper	general	review paper-outside scope	No	PubMed
Ribeiro et al	1996	Temporal and spatial distribution of anopheline mosquitos in an Ethiopian village: implications for malaria control strategies	Ethiopia	Entomological study	mosquitoes	does not fullfill inclusion criteria	No	PubMed
Walker and Dumler	1996	Emergence of the ehrlichioses as human health problems.	USA	Review paper	ticks	harmful review paper-cannot include	No	PubMed
Clarke et al	1996	On epidemiology and geographic information systems: a review and discussion of future directions	USA	Perspectives paper	NA	outside scope of study	No	PubMed
Raper et al	1996	The main lytic factor of Trypanosoma brucei brucei in normalhumanserum is not high density lipoprotein	UK	Serological study	NA	outside scope of study	No	PubMed
Smoak et al	1996	An outbreak of spotted fever rickettsiosis in U.S. Army troops deployed to Botswana.	Botswana.	epidemiological study	not studied	does not fullfill inclusion criteria	No	PubMed
James and Oliver	1997	Purification and partial characterization of vitellin from the black-legged tick, Ixodes scapularis	USA	Lab experimental study & molecular biology	Tick	outside scope of study	No	Web of Science
de Mik et al	1997	The geographical distribution of tick bites and erythema migrans in general practice in The Netherlands.	Netherlands	Retrospective survey and ecological study	ticks	potentially harmful	Yes	PubMed
Rodriguez	1997	Detection of animal pathogens by using the polymerasechain reaction (PCR)	General	Review	NA	outside scope of study	No	PubMed
Shimshony	1997	Epidemiology of emerging zoonoses in Israel.	Israel	epidemiological study	Sandflies	outside scope of study	No	PubMed
Hotez et al	1997	Emerging and reemerging helminthiases and the public health of China.	China	epidemiological study	Snail	does not fullfill inclusion criteria	No	PubMed
Cottoni et al	1997	The role of occupation and a past history of malaria in the etiology of classic Kaposi's sarcoma: a case-control study in north-east Sardinia	Italy	Case control	NA	outside scope of study	No	PubMed
DukJee	1997	Effects of grazing on a pasture consisted of different combinations of tall fescue and legumes on animal production and health in dairy heifers. IV. Effect on reproductive efficiency and disease-outbreak of grazing Holstein heifer.	NA	NA	NA	Full text unavailable	No	CABI
Josephson	1998	Cows for fear: is BSE a threat to human health? Bovine spongiform encephalopathy.	Worldwide	Review paper	NA	outside scope of study	No	PubMed
Fontenille et al	1998	New vectors of Rift Valley fever in West Africa.	Senegal	Entomological study	mosquitoes	potentially harmful	Yes	PubMed
Schmidt	1998	Childhood cancer: a growing problem	NA	NA	NA	outside scope of study	No	PubMed
Crisp et al	1998	Environmental endocrine disruption: an effects assessment and analysis	NA	NA	NA	outside scope of study	No	PubMed
Belkaid et al	1998	Development of a Natural Model of Cutaneous Leishmaniasis: Powerful Effects of Vector Saliva and Saliva Preexposure on the Long-Term Outcome of Leishmania major Infection in the Mouse Ear Dermis	USA	Experimental study	sandfly	does not fullfill inclusion criteria	No	PubMed
Azad and Beard	1998	Rickettsial pathogens and their arthropod vectors	USA	Perspectives paper	ticks	harmful review paper-cannot include	No	PubMed
Murphy	1998	Emerging zoonoses	USA	Review paper	NA	review paper-outside scope	No	PubMed
Klugman	1998	Emerging infectious diseases--South Africa.	South Africa	Review paper	NA	review paper-outside scope	No	PubMed
Sanders	1998	Ixodes dammini: a junior synonym for Ixodes scapularis	USA	Research note	ticks	outside scope of study	No	PubMed
Pfaff et al	1998	Q fever in French Guiana: new trends	French Guiana	Diagnostic and serological study	ticks	no effect	Yes	PubMed
Telford	1998	The name Ixodes dammini epidemiologically justified	USA	Perspectives paper	NA	does not fullfill inclusion criteria	No	PubMed
Wolfe et al	1998	Wild primate populations in emerging infectious disease research: the missing link?	Wide Range not specified	epidemiological study	mosquitoes	does not fullfill inclusion criteria	No	PubMed
Pastoret et al	1998	IMMUNOLOGY OF THE CAT	US	Book chapter	NA	outside scope of study	No	PubMed
Santino et al	1998	Borrelia burgdorferi s.l. and Ehrlichia chaffeensis in the National Park of Abruzzo.	Italy	Entomological and serological study	Ticks	Potentially Harmful	Yes	CABI
Rurangirwa et al	1999	Restriction of major surface protein 2 (MSP2) variants during tick transmission of the ehrlichia Anaplasma marginale	USA	Lab experimental study & moelcular biology	Tick	outside scope of study	No	Web of Science
French et al	1999	Emergence of Anaplasma marginale antigenic variants during persistent rickettsemia	USA	Lab experimental study & molecular biology	Tick	outside scope of study	No	Web of Science
Shoda et al	1999	Cloning of a cDNA encoding bovine Interleukin-18 and analysis of IL-18 expression in macrophages and its IFN-gamma-inducing activity	USA	Genetic study	not applicable	outside scope of study	No	Web of Science
*NA= information not available
